# Supplementary material for: Two-Color-Thermography for Temperature Determination in Laser Beam Welding of Low-Melting Materials
Source: Sensors (Basel). 2023 May 19;23(10):4908. doi: 10.3390/s23104908 (PMC10220973; doi:10.3390/s23104908)
Supplement: Supplementary file 1 [file sensors-23-04908-s001.zip]

Archive with 7 entries (7 files):
- S1_Fig. 6.png
- S2_Fig. 7.png
- S3_Fig. 8.png
- S4_Video_200W_100mms.mp4
- S5_Video_200W_500mms.mp4
- S6_Video_500W_100mms.mp4
- S7_Video_500W_500mms.mp4
